# Supplementary material for: Neuronal processes and glial precursors form a scaffold for wiring the developing mouse cochlea
Source: Nat Commun. 2020 Nov 17;11:5866. doi: 10.1038/s41467-020-19521-2 (PMC7672226; doi:10.1038/s41467-020-19521-2)
Supplement: Supplementary file 16 — Source Data [file 41467_2020_19521_MOESM16_ESM.xlsx]

## Sheet: Figure 1
Panels	From	All images
a, b	L.V.G.
c-e, h	O.O.	9.3.2 I
		9.3.2 II
		19.2.5 I
		19.2.5 II
f,g,i	N.R.D.	12.216 E14.5 WT1 Tuj405 PLPGFP Sox10594 60x	TuJ
		12.2.16 E14.5 WT2 z2 Tuj405 PLPGFP Sox10594 60x	TuJ
		E14 (5.4) mTuj405 PlPGFP Sox2 594 60x	TuJ
		E14 (5.9) WT 2 PLPgfp Tuj594 Sox10 647 60x z2	TuJ
		E14 (5.9) WT PLPgfp Tuj594 Sox10 647 60x z2	TuJ
		E14 PLP GFP Tuj405 Sox10 594 6.16 60x	TuJ
		E14.5 wt a alpha2 6 47 tuj 594 plpgfp 60x z2	TuJ
		E14.5 7.23.16 E14 T2R PLP gErbb31mg edu #2 60x region 1024	T2
		E14.5 (5.2) T2R PlpGFP Sox10 647 60x z2	T2
		9.4.15 E14.25 T2RPLP cleared#2 60x z3 mEpha4	T2
		p.4.15 E14.5 T2RPLP cleared#1 60x z2	T2
		7.23.16 E14.25 T2R PLP gErbb31mg edu #1 60x z3 405	T2

## Sheet: Figure 1i raw data
WT (Tuj)	Glia + neurites	Glia - neurites	Total	Percentage with neurites behind	Percentage with neurites ahead
E14 (5.4) mTuj405 PlPGFP Sox2 594 60x	15	4	19	0.789474	0.210526
E14 PLP GFP Tuj405 Sox10 594 6.16 60x	22	5	27	0.814815	0.185185
E14.5 wt a alpha2 6 47 tuj 594 plpgfp 60x z2	24	4	28	0.857143	0.142857
E14 (5.9) WT PLPgfp Tuj594 Sox10 647 60x z2	11	15	26	0.423077	0.576923
E14 (5.9) WT 2 PLPgfp Tuj594 Sox10 647 60x z2	18	1	19	0.947368	0.0526316
12.2.16 E14.5 WT Tuj405 PLPGFP Sox10594 60x	12	4	16	0.75	0.25
12.2.16 E14.5 WT z2 Tuj405 PLPGFP Sox10594 60x	24	5	29	0.827586	0.172414
T2 (SPARSE)	Glia + neurites	Glia - neurites	Total	Percentage with neurites behind	Percentage with neurites ahead
9.4.15 E14.5 T2RPLP cleared#1 60x z2	17	6	23	0.73913	0.26087
E14.25 WT 7.23.16 E14 T2R PLP gErbb31mg edu #1 60x z3	14	2	16	0.875	0.125
9.4.15 #3 60x z2	16	5	21	0.761905	0.238095
9.4.15 #2 60x z3 mEpha4	13	3	16	0.8125	0.1875
E14.5 7.23.16 E14 T2R PLP gErbb31mg edu #2 60x region 1024	12	13	25	0.48	0.52
E14.5+ WT (5.2) T2 R PlpGFP Sox10 647 60x z2	16	8	24	0.666667	0.333333

## Sheet: Figure 2
Panels	From	Raw Data
a,b	N.R.D. and E.H.	#1 T2R E14.5 60x-4.26.2016
		#1(12.13) E14 T2R dsRED islet1 base 60x + 1FOV
		#2 midbase 60x z2-4.26.2016
		#3 midbase 60x z2-4.26.2016
		#4new midbase 60x z2-4.26.2016
		#5 extreme base 60x+1 FOV T2R CD1 no BF figure-2013
		#5new midbase 60x z2-4.26.2016
c-e	N.R.D. and E.H.	see tabs for numbers of SGNs analyzed in each cochlea and all raw data used to generate graphs in Figure 2 and Supplementary Figure 2

## Sheet: Figure 2 summary of analysis
		# individual SGNs analyzed
Cochlea	Name of Image File	# border	# mid	# rear	# total
1	#1 T2R E14.5 60x-4.26.2016	5	6	5	16
2	#1(12.13) E14 T2R dsRED islet1 base 60x + 1FOV	9	14	17	40
3	#2 midbase 60x z2-4.26.2016	0	3	10	13
4	#3 midbase 60x z2-4.26.2016	6	6	11	23
5	#4new midbase 60x z2-4.26.2016	2	8	12	22
6	#5 extreme base 60x+1 FOV T2R CD1 no BF figure-2013	5	9	8	22
7	#5new midbase 60x z2-4.26.2016	1	6	8	15
		28	52	71	151
	Raw data for each cochlea are provided in "Figure 2 raw data" and were used to generate graphs in Figure 2c-e (all cochleae) and Supplementary Figure 2 (sorted by individual cochleae)

## Sheet: Figure 2 raw data
NOTE:To assign SGNs to border, middle, or rear groups, the total length of area with cell bodies was divided into thirds. Cells were classified according to the section which contains the most of their cell body.
Name of Image File	Border Cells						Mid Cells						Rear Cells
	render	Total length	z displacement	distance	directionality		render	Total length	z displacement	distance	directionality		render	Total length	z displacement	distance	directionality
#1 T2R E14.5 60x-4.26.2016	7	13.555	5	8.95	0.66		1	56.135	5	45.75	0.815		3	81.5	9	74.5	0.914
	10	61.26	30	42.25	0.67		2	43.89	8	41.7	0.95		4	68.1	19	60.5	0.888
	12	18.87	7	13.3	0.705		8	53.43	25	49.35	0.934		5	79.31	4	74.5	0.939
	14	30.065	14	19.05	0.634		9	30.065	4	26.65	0.886		6	69.1	14	56.5	0.818
	16	43.505	7	39.45	0.907		11	40	10	35.4	0.885		13	75.465	15	65.5	0.818
	avg	33.451	12.6	24.6	0.7152		15	25.975	5	24.75	0.953		avg	74.695	12.2	66.3	0.8754
	SEM	8.64391	4.61086	6.83908	0.0492822		avg	41.5825	9.5	37.2667	0.903833		SEM	2.67392	2.59615	3.63868	0.0247823
							SEM	4.95383	3.23265	4.1251	0.0216201
#1(12.13) E14 T2R dsRED islet1 base 60x + 1FOV	A4	49.24	8.58	28.7	0.583		A1	27.9	12.812	22.9	0.821		B1	59.18	6.07	54.5	0.921
	A5	48.12	21.73	37.2	0.773		A2	22.57	8.095	19.5	0.864		B2	74.27	8.22	67.7	0.911
	A10	29.77	9.02	22.7	0.763		A3	68.02	6.48	62.9	0.925		B3	47.29	3.861	45.4	0.96
	A12	50.78	17.68	39	0.768		A6	30.39	12.57	27.1	0.892		B4	45.75	6.8	30.6	0.875
	A13	32.46	20.163	27.7	0.853		A7	48.95	19.99	36.2	0.74		B5	34.97	6.8	30.6	0.875
	A14	27.02	2.1	21.6	0.799		A8	43.67	24.347	41.8	0.957		B6	61.88	9.87	53.8	0.869
	A15	41.62	8.3	34.2	0.822		A9	30.42	14.2	22.3	0.733		B12	24.67	16.41	22.9	0.928
	A16	20.93	1.8	34.2	0.822		A11	55.54	11.99	40	0.72		B13	31.61	9.8	29.7	0.94
	A17	37.81	4.1	34	0.899		B7	63.9	9.6	49.3	0.772		B14	61.81	31.5	49.5	0.801
	avg	37.528	10.386	29.3	0.794		B8	62.45	13.56	51	0.815		B15	60.6	21.91	45.9	0.757
	SEM	3.56211	2.55182	2.05933	0.0294021		B9	48.68	9.78	38.2	0.785		B16-a	69.12	5.599	57.4	0.83
							B10	29.84	20.36	25.7	0.861		B16-b	57.93	16.74	53.7	0.927
							B11	62.46	21.31	51.1	0.818		B17	33.23	6.906	31.7	0.954
							B18	28.4	3.17	27.4	0.965		B19	59.95	8.92	51.4	0.857
							avg	44.5136	13.4474	36.8143	0.833429		B20	55.68	3.05	45.1	0.81
							SEM	4.29804	1.63438	3.54683	0.021563		B21	66.3	5.11	59.9	0.903
													B22	72.94	23.74	58.5	0.802
													avg	53.952	11.253	46.953	0.878
													SEM	3.67063	1.94772	3.12783	0.0146804
#2 midbase 60x z2-4.26.2016	N/A						3	54.04	2	49.6	0.918		1	69.19	13	66.1	0.955
							4	56.39	5	52.8	0.936		2	56.89	16	51	0.896
							8	54.79	7	49.4	0.902		5	88.51	12	82.9	0.937
							avg	55.0733	4.66667	50.6	0.918667		6	53.38	5	51.6	0.967
							SEM	0.693021	1.45297	1.10151	0.00982061		7	91.99	5	75.4	0.96
													9	61.07	16	58.6	0.96
													10	46.59	7	41.4	0.889
													11	61.81	4	59.4	0.961
													12	60.65	10	51.2	0.844
													13	66.22	6	63.5	0.959
													avg	65.63	9.4	60.11	0.9188
													SEM	4.57107	1.46211	3.92738	0.0132496
#3 midbase 60x z2-4.26.2016	7	23.49	10	21.3	0.907		11	75.56	28	61.4	0.813		1	70.88	5	65.4	0.923
	8	41.39	19	35.1	0.848		14	92.61	15	72.6	0.784		2	84.48	8	79.1	0.936
	9	33.94	6	27.7	0.816		17	36.53	6	32.2	0.881		3	62.11	6	57.7	0.929
	12	41.06	13	34.7	0.845		18	62.52	3	52.7	0.843		4	74.23	14	68.7	0.926
	13	66.7	15	59.1	0.886		20	67.35	14	39.6	0.588		5	24.01	11	23.4	0.975
	19	42.66	14	32.6	0.764		21	53.52	16	45.8	0.856		6	49.55	17	40.1	0.809
	avg	41.45	12.833	35.083	0.844		avg	64.6817	13.6667	50.7167	0.794167		10	87.03	24	80.5	0.925
	SEM	5.82551	1.81506	5.25233	0.0207632		SEM	7.80432	3.58391	6.02099	0.0434783		15	74.9	3	72.5	0.968
													16	60.83	22	49.5	0.814
													22	82.37	9	75.2	0.913
													23	64.08	10	57.9	0.904
													avg	66.77	11.727	60.909	0.911
													SEM	5.47332	2.06306	5.32885	0.0161597
#4new midbase 60x z2-4.26.2016	1	34.45	2	23.9	0.694		2	45.62	8	36.3	0.796		7	85.66	14	76.3	0.891
	5	39.65	3	35.9	0.905		3	33.02	3	31	0.939		9	65.67	13	63.4	0.965
	avg	37.05	2.5	29.9	0.8		4	27.87	1	26.2	0.94		10	58.36	8	50.8	0.87
	SEM	2.6	0.5	6	0.1055		6	58.81	2	51	0.867		11	72.96	7	66	0.905
							8	63.4	4	55.7	0.879		12	72.75	7	67.1	0.922
							14	30.4	4	27.2	0.895		13	77.39	12	73.9	0.955
							15	46.84	2	40.8	0.871		16	56.96	10	52.3	0.918
							20	68.5	11	63.4	0.926		17	75.68	13	64.2	0.843
							avg	46.8075	4.375	41.45	0.889125		18	62.41	9	60.9	0.976
							SEM	5.52474	1.20915	4.90597	0.0169363		19	65.77	3	63.3	0.962
													21	69.98	5	62.5	0.893
													22	27.3	10	24.3	0.89
													avg	65.908	9.25	60.417	0.916
													SEM	4.23775	0.985693	3.90105	0.0120207
#5 extreme base 60x+1 FOV T2R CD1 no BF figure-2013	BC1	47.6	16	44.7	0.939		MC1	49.67	14	48.3	0.972		RC1	52.04	11	50.4	0.968
	BC2	16.55	3	15.2	0.918		MC2	83.27	63	70.4	0.845		RC2	110.81	6	99.8	0.901
	BC3	27.96	20	25.7	0.919		MC3	47.56	2	34.6	0.728		RC3	62.38	17	58.2	0.933
	BC4	25.14	21	20.6	0.819		MC4	69.52	18	56.8	0.817		RC4	87.03	12	69	0.793
	BC5	46.62	11	38.4	0.823		MC5	64	32	52.5	0.82		RC5	131.66	12	121	0.92
	avg	32.774	14.2	28.92	0.884		MC6	50.58	26	41.9	0.828		RC6	73.66	14	64.8	0.88
	SEM	6.14895	3.30757	5.50776	0.0258372		MC7	50.29	21	43.4	0.863		RC7	79.4	7	74.6	0.94
							MC8	43.9	27	35.5	0.809		RC8	131.63	13	121	0.919
							MC9	41.75	12	38	0.91		avg	91.06	11.5	82.35	0.906
							avg	55.6156	23.8889	46.8222	0.843556		SEM	10.7607	1.26773	9.85834	0.0186889
							SEM	4.58238	5.73838	3.8752	0.0227737
#5new midbase 60x z2-4.26.2016	8	34.92	9	26	0.745		7	66.18	3	60.5	0.914		1	75.75	8	69.6	0.919
							9	57.11	7	53.2	0.932		2	81.04	2	67.5	0.833
							10	83	15	60.5	0.729		3	97.74	9	92.2	0.943
							11	35.56	5	23.7	0.666		4	98.06	9	83.6	0.853
							12	44.84	2	33.6	0.749		5	77.31	6	68.4	0.885
							15	57.93	3	51.8	0.894		13	46.92	4	45.3	0.965
							avg	57.4367	5.83333	47.2167	0.814		14	94.12	4	88.7	0.942
							SEM	6.75165	1.97343	6.18641	0.0460717		16	71.94	9	62.7	0.872
													avg	80.154	6.11	72.289	0.904
													SEM	6.01314	0.980843	5.44344	0.0168438
		Total length	z displacement	distance	directionality			Total length	z displacement	distance	directionality			Total length	z displacement	distance	directionality
Averages (all cochleae)		36.6834	13.226	30.1143	0.819			50.8772	12.0435	42.9115	0.850019			68.2226	10.185	61.3056	0.901
Note: slope = z displacement/total length

## Sheet: Supplementary Figure 1
Panels	From	Raw Data	In Figure
	N.R.D.	#1 T2R E14.5 60x-4.26.2016	1	projection
		#1(12.13) E14 T2R dsRED islet1 base 60x + 1FOV	2	projection
		#2 midbase 60x z2-4.26.2016	3	projection
		#3 midbase 60x z2-4.26.2016	4	projection
		#4new midbase 60x z2-4.26.2016	5	projection
		#5 extreme base 60x+1 FOV T2R CD1 no BF figure-2013	6	projection
		#5new midbase 60x z2-4.26.2016	7	projection

## Sheet: Figure 3
Panels	From	Raw Data
a	N.R.D.	E14.5 low mag 3
b-g	N.R.D.	11.4 (Movie)
		11.16 (Movie)
		11.29 (Movie)
		12.2 (Movie)
		12.3 (Movie)
		Data from each neurite that was analyzed from each region in each movie are summarized in "Figure 3 raw data". These data were used to generate the trajectories shown in 3b,c, f and the points plotted in Fig 3d,e.

## Sheet: Figure 3 raw data
MOVIE - REGION	11.4 R1				11.16 R1				12.2 R1			R1										11.29 R2				12.2 R2				12.3 R2			R2										11.29 R3				12.2 R3
	Track #	X	Y		Track #	X	Y		Track #	X	Y		Average Speed (per track)				Average Directionality (per track)					Track #	X	Y		Track #	X	Y		Track #	X	Y	Average Speed (per track)				Average Directionality (per track)						Track #	X	Y		Track #	X	Y
	1	40.572	45.126		1	93.15	42.228		1	59.2	28		track				track					1	-30.222	-65.826		1	-73.692	50.094		1	-176	74		track				track					1	-78.246	-47.61		1	107.433	-114.885
	1	42.228	47.61		1	93.978	43.056		1	59.6	33.6		1	0.178584			1	0.336001				1	-30.636	-68.31		1	-72.45	54.648		1	-177	77		1	0.386			1	0.937621				1	-75.762	-49.68		1	108.675	-116.748
	1	45.126	48.852		1	93.564	42.435		1	60	38		2	0.310809			2	0.289759				1	-30.222	-68.31		1	-75.348	62.1		1	-178	80		2	0.305			2	0.934423				1	-74.934	-51.75		1	109.917	-116.748
	1	49.68	50.922		1	92.943	41.814		1	61.6	38.8		3	0.153453			3	0.35334				1	-31.464	-70.794		1	-80.73	69.552		1	-177	82		3	0.212			3	0.834053				1	-74.106	-56.304		1	109.917	-116.748
	1	48.024	52.578		1	92.115	43.47		1	61.6	38.4		4	0.151719			4	0.420499				1	-33.12	-73.692		1	-78.246	73.692		1	-177	82		4	0.393			4	0.924003				1	-74.934	-57.96		1	111.78	-117.99
	1	50.508	52.992		1	92.115	43.677		1	62.4	43.2		5	0.145653			5	0.744965				1	-34.776	-80.316		1	-80.73	70.38		1	-177	87		5	0.388			5	0.995077				1	-76.176	-60.858		1	113.022	-117.99
	1	45.954	51.75		1	91.908	44.505		1	63.6	38		6	0.225933			6	0.469866				1	-35.604	-89.01		1	-79.488	70.38		1	-176	89		6	0.385			6	0.927029				1	-76.176	-61.272		1	113.643	-117.369
	1	50.508	50.508		1	92.115	44.505		1	61.2	44.8		7	0.229768			7	0.771404				1	-39.33	-91.494		1	-81.558	73.278		1	-178	92		7	0.366			7	0.867184				1	-71.208	-61.686		1	114.264	-117.369
	1	53.406	49.68		1	92.529	45.954		1	60.8	39.6		8	0.213165			8	0.358799				1	-39.33	-93.15		1	-79.488	73.278		1	-178	96		8	0.314			8	0.932934				1	-72.036	-61.686		1	113.643	-117.369
	1	55.062	49.266		1	91.08	45.747		2	47.6	31.2		9	0.151406			9	0.572612				1	-39.33	-94.806		1	-79.074	74.934		1	-180	97		9	0.295			9	0.984695				1	-72.036	-61.272		1	113.643	-117.369
	1	57.546	54.234		1	91.287	45.54		2	48	34		10	0.153043			10	0.586846				2	24.84	-70.38		1	-78.246	76.59		1	-176	99		10	0.391			10	0.932688				1	-71.622	-60.03		1	115.506	-117.369
	2	38.088	31.464		1	90.459	46.368		2	47.2	39.2		11	0.110555			11	0.649514				2	22.77	-73.692		1	-78.246	77.832		1	-172	102		11	0.31			11	0.934404				1	-71.622	-61.272		1	115.506	-117.99
	2	36.018	36.018		1	89.01	46.782		2	49.2	42.8		12	0.131965			12	0.502674				2	21.942	-76.176		1	-79.074	76.176		1	-168	101		12	0.286			12	0.891794				1	-71.622	-62.1		1	114.885	-117.99
	2	34.362	38.502		1	89.838	49.887		2	50.4	44.8		13	0.1672			13	0.763078				2	21.114	-78.66		2	-55.062	40.158		1	-171	102		13	0.238			13	0.910313				1	-71.622	-61.686		1	116.127	-117.99
	2	34.362	50.094		1	89.838	49.266		2	47.2	44.8		14	0.104618			14	0.053816				2	21.114	-84.042		2	-55.062	44.298		1	-174	102		14	0.471			14	0.998673				1	-71.208	-62.928		1	116.127	-117.99
	2	43.884	52.164		1	91.08	49.059		2	52.4	47.2		15	0.0900829			15	0.221567				2	21.114	-87.354		2	-56.718	48.852		1	-170	99		15	0.593			15	0.979493				1	-71.622	-63.756		1	116.127	-117.99
	2	50.508	48.438		1	89.217	49.059		2	52.4	46		16	0.103314			16	0.775802				2	21.114	-91.08		2	-58.788	54.234		1	-174	100		16	0.542			16	0.960497				1	-71.622	-64.584		1	116.127	-117.99
	2	54.234	45.954		1	85.905	49.68		2	55.2	44.8		17	0.153751			17	0.500047				2	20.7	-93.978		2	-58.374	57.132		2	-204	64		17	0.376			17	0.973977				1	-71.208	-65.826		1	116.127	-117.99
	2	56.304	45.54		1	87.147	51.336		2	48.8	46.4		18	0.175382			18	0.218026				2	20.286	-97.29		2	-57.96	64.998		2	-197	69		18	0.388			18	0.996103				1	-72.036	-64.584		1	115.506	-116.127
	3	67.896	38.916		1	86.112	52.785		2	50.8	43.2		19	0.112605			19	0.706419				2	16.56	-102.258		2	-60.444	70.794		2	-194	75		19	0.38			19	0.944234				1	-72.864	-66.654		1	113.643	-116.127
	3	67.068	40.158		1	85.491	53.613		2	47.2	38.4		20	0.119451			20	0.229211				2	17.388	-103.086		2	-60.858	71.622		2	-197	79		20	0.197			20	0.548196				2	-45.954	-55.476		1	113.643	-116.127
	3	64.584	43.884		1	84.87	50.922		2	44	44		21	0.158863			21	0.539331				2	16.974	-103.914		2	-60.03	73.278		2	-198	82		21	0.264295			21	0.599787				2	-45.954	-57.132		1	110.538	-120.474
	3	63.756	45.954		1	85.284	52.371		2	45.2	45.6		22	0.163888			22	0.529052				2	17.802	-104.328		2	-59.202	74.106		2	-202	83		22	0.24107			22	0.824665				2	-46.782	-57.132		1	110.538	-120.474
	3	63.756	48.438		1	85.905	51.129		2	42	52		23	0.11139			23	0.710668				2	16.974	-105.984		2	-57.96	72.45		2	-205	84		23	0.241767			23	0.839669				2	-46.782	-59.202		1	111.159	-120.474
	3	60.444	50.094		1	84.87	51.129		2	39.2	52		24	0.260781			24	0.546047				2	16.56	-106.812		2	-54.648	74.106		2	-206	89		24	0.358318			24	0.929265				2	-46.782	-59.202		1	113.643	-119.853
	3	60.03	52.164		1	86.112	52.164		2	41.2	49.2		25	0.179192			25	0.553284				2	16.56	-106.812		2	-54.234	74.52		2	-205	92		25	0.432448			25	0.912359				2	-46.782	-60.858		1	115.506	-119.853
	3	56.304	48.852		1	85.284	54.234		3	119.2	42.4		26	0.218571			26	0.810331				2	16.56	-106.812		2	-53.406	76.176		2	-206	93		26	0.265805			26	0.986804				2	-47.196	-62.1		1	116.127	-119.853
	4	74.52	36.018		2	90.252	31.671		3	119.2	53.2		27	0.196944			27	0.505795				2	16.56	-106.812		2	-51.336	79.902		2	-208	95		27	0.274024			27	0.845648				2	-47.196	-62.1		1	116.748	-120.474
	4	74.52	40.158		2	92.943	33.948		3	119.2	57.6		28	0.203065			28	0.327625				2	16.974	-108.054		2	-49.68	81.558		2	-205	99		28	0.276084			28	0.486232				2	-46.782	-62.928		1	116.127	-121.095
	4	72.864	42.642		2	94.599	37.26		3	119.6	54.4		29	0.237837			29	0.483612				2	16.56	-108.882		3	-47.61	41.814		2	-202	97		29	0.297822			29	0.872725				2	-46.782	-63.342		1	113.022	-120.474
	4	72.864	48.024		2	94.806	38.709		3	119.2	56.8		30	0.205576			30	0.956024				2	16.974	-110.538		3	-46.368	45.126		3	-215	72		30	0.30809			30	0.82773				2	-46.782	-63.756		1	113.022	-122.337
	4	80.316	54.234		2	96.669	40.365		3	119.2	56.4		31	0.223735			31	0.0682356				2	16.146	-111.78		3	-44.712	48.438		3	-215	80		31	0.366608			31	0.996785				2	-46.782	-64.17		1	114.885	-125.442
	4	78.246	59.616		2	93.564	36.639		3	118.4	52.4		32	0.163287			32	0.634204				3	62.1	-99.774		3	-42.228	52.578		3	-215	84		32	0.306038			32	0.921194				2	-46.782	-64.584		1	116.127	-126.684
	4	77.418	60.858		2	96.048	38.295		3	118.4	52.8		33	0.193977			33	0.865105				3	61.272	-103.5		3	-40.986	56.718		3	-217	86		33	0.410294			33	0.778987				2	-46.782	-64.584		1	116.748	-126.684
	4	79.074	63.342		2	96.669	38.295		3	118	50.4		34	0.346582			34	0.472072				3	61.272	-103.914		3	-38.916	61.686		3	-220	97		34	0.244028			34	0.937389				2	-45.954	-64.998		1	117.99	-125.442
	4	79.074	62.1		2	97.083	39.951		3	116.8	59.2		35	0.156541			35	0.680124				3	62.514	-105.57		3	-37.26	67.482		3	-219	100		35	0.339005			35	0.88181				2	-45.954	-64.998		1	117.369	-122.337
	4	79.488	62.514		2	97.29	41.814		3	110.8	62.8		36	0.311166			36	0.381672				3	62.514	-106.812		3	-38.088	70.38		3	-221	107		36	0.284766			36	0.766665				2	-45.954	-64.998		2	104.949	-116.748
	4	80.316	64.584		2	98.325	43.263		3	115.2	66		37	0.294332			37	0.557544				3	61.686	-109.296		3	-37.674	73.692		3	-221	110		37	0.244287			37	0.921439				2	-46.782	-67.482		2	102.465	-118.611
	4	79.902	64.584		2	97.497	42.849		3	115.2	64.8		38	0.262799			38	0.136551				3	61.272	-111.78		3	-34.776	75.762		3	-221	111		38	0.32545			38	0.659202				2	-46.782	-67.482		2	103.086	-123.579
	4	77.832	63.756		2	97.704	42.642		3	116.4	62		39	0.263703			39	0.253034				3	60.03	-111.366		3	-27.738	78.66		3	-221	115		39	0.415069			39	0.971267				2	-46.368	-69.138		2	101.223	-124.821
	4	78.246	62.514		2	99.774	43.056		3	116.8	64		40	0.227757			40	0.176727				3	59.202	-113.436		3	-26.91	81.558		4	-128	98		40	0.314202			40	0.739016				2	-46.782	-67.482		2	98.739	-124.2
	4	77.418	63.756		2	102.465	43.677		3	118.4	64.4		41	0.22491			41	0.0752712				3	58.374	-113.85		3	-27.324	82.386		4	-125	99		41	0.243388			41	0.885448				2	-45.126	-67.482		2	98.118	-124.2
	4	75.348	60.858		2	104.328	45.333		3	119.2	63.2		42	0.228037			42	0.218815				3	55.062	-115.506		3	-28.98	81.144		4	-123	104		42	0.308736			42	0.95175				2	-45.954	-67.896		2	93.15	-126.684
	5	60.444	26.91		2	104.535	44.505		4	59.2	43.2		43	0.220527			43	0.145492				3	54.648	-116.334		3	-29.808	80.73		4	-123	108		43	0.354544			43	0.963705				2	-45.954	-68.724		2	93.771	-126.684
	5	61.272	30.636		3	56.511	41.4		4	57.2	48		44	0.150726			44	0.255049				4	49.68	-72.45		3	-28.566	82.386		4	-121	110		44	0.258687			44	0.926403				2	-45.126	-69.966		2	95.013	-126.684
	5	62.1	38.088		3	56.304	40.986		4	57.6	58.4		45	0.340633			45	0.51957				4	49.266	-76.59		3	-27.738	83.628		4	-120	114		45	0.355035			45	0.478307				2	-45.126	-70.794		2	97.497	-127.926
	5	60.444	44.712		3	56.511	42.642		4	58	62.4		46	0.329783			46	0.612623				4	46.782	-84.456		3	-26.91	86.112		4	-120	116		46	0.242424			46	0.637402				2	-45.126	-71.208		2	98.118	-127.926
	5	59.616	45.954		3	54.855	40.158		4	57.2	61.2		47	0.22104			47	0.706769				4	44.712	-90.666		3	-26.91	88.596		4	-119	122		47	0.372352			47	0.971885				2	-45.126	-71.208		2	100.602	-126.684
	5	58.788	46.782		3	54.441	42.435		4	55.6	61.2		48	0.419779			48	0.492853				4	43.884	-94.806		4	33.534	60.858		4	-118	125		48	0.327751			48	0.910777				2	-45.126	-74.106		2	103.086	-123.579
	5	59.616	45.126		3	55.476	44.712		4	55.2	60		49	0.166849			49	0.2521				4	43.47	-98.946		4	36.018	64.17		4	-120	129		49	0.354359			49	0.84313				2	-45.126	-75.762		2	101.844	-124.2
	5	60.03	43.47		3	53.613	42.849		4	56	60		50	0.269881			50	0.773153				4	41.814	-105.57		4	37.26	68.31		4	-120	130		50	0.38874			50	0.797717				2	-47.61	-76.59		2	103.086	-124.2
	5	58.374	43.884		3	53.82	44.091		4	56	55.2		51	0.238358			51	0.328588				4	42.228	-104.328		4	39.33	74.106		5	-216	105		51	0.280071			51	0.95939				2	-46.782	-78.246		2	104.949	-124.821
	5	64.17	44.712		3	53.406	43.884		5	87.6	30		52	0.230611			52	0.810158				4	42.228	-105.156		4	40.572	76.59		5	-210	108		52	0.381539			52	0.937375				2	-47.61	-78.246		2	104.328	-124.821
	5	63.756	48.024		3	54.441	43.47		5	88	32.8		53	0.157225			53	0.890118				4	41.814	-107.226		4	41.814	79.074		5	-208	112		53	0.369734			53	0.708085				2	-47.61	-77.832		2	103.086	-124.821
	5	62.1	50.094		3	54.648	44.091		5	88	36		54	0.284502			54	0.266635				4	41.814	-108.468		4	43.47	81.558		5	-206	115		54	0.437604			54	0.936691				2	-47.196	-77.832		3	-20.493	-118.611
	5	61.272	50.094		3	56.511	49.059		5	88	39.2		55	0.207752			55	0.101729				4	39.744	-110.124		4	44.712	83.628		5	-203	119		55	0.258714			55	0.913858				2	-48.852	-78.246		3	-20.493	-119.853
	5	59.202	50.508		3	58.167	50.715		5	91.6	40.8											4	39.33	-111.78		4	45.54	86.112		5	-202	124		56	0.300595			56	0.974495				2	-48.852	-79.488		3	-20.493	-120.474
	5	58.788	50.094		3	56.304	47.61		5	94.4	42											5	76.59	-72.864		4	45.126	89.01		5	-201	129		57	0.543259			57	0.990257				3	-59.616	-52.164		3	-20.493	-117.99
	5	60.444	52.164		3	55.89	49.473		5	96.8	44											5	76.59	-76.176		4	46.368	90.666		5	-205	133											3	-59.616	-52.992		3	-18.009	-117.369
	5	62.928	52.578		3	54.027	42.435		5	98	46.8											5	76.59	-76.176		4	46.368	91.494		5	-206	137											3	-59.202	-53.406		3	-17.388	-116.127
	6	38.088	43.47		3	54.027	38.088		5	100	44.4											5	75.762	-82.386		4	46.782	93.15		6	-241	77											3	-61.272	-55.89		3	-16.146	-117.369
	6	40.158	48.438		3	54.648	36.639		6	83.2	29.2											5	75.762	-83.628		4	45.54	95.634		6	-242	80											3	-61.686	-56.304		3	-16.146	-119.232
	6	35.604	53.82		3	55.89	35.397		6	80.4	29.2											5	74.934	-86.526		4	47.196	98.118		6	-243	82											3	-62.514	-57.132		3	-15.525	-117.369
	6	31.05	60.858		4	61.065	19.872		6	84	34.4											5	74.106	-90.666		4	45.54	99.774		6	-243	85											3	-64.17	-57.96		3	-14.904	-116.127
	6	31.878	64.17		4	62.1	24.633		6	84	37.2											5	72.864	-96.462		5	-36.432	68.31		6	-244	90											3	-64.17	-58.788		3	-15.525	-115.506
	6	29.808	64.17		4	63.756	25.668		6	82.4	37.2											5	72.45	-98.946		5	-36.432	74.106		6	-243	92											3	-64.17	-59.616		3	-14.283	-114.885
	6	25.668	64.584		4	63.756	27.324		6	80.4	38											5	72.45	-101.016		5	-33.12	79.902		6	-245	92											3	-64.17	-59.616		3	-13.662	-114.885
	6	24.84	65.412		4	61.479	28.773		6	81.6	36.8											5	70.794	-106.398		5	-32.292	83.628		6	-245	97											3	-68.724	-62.1		3	-11.178	-114.885
	7	60.03	50.508		4	65.619	34.983		6	78.4	36											5	70.794	-108.468		5	-28.98	86.526		6	-244	103											3	-69.966	-61.686		3	-10.557	-116.127
	7	58.374	61.272		4	66.24	37.674		6	81.6	38.4											5	70.794	-109.296		5	-26.082	91.08		6	-240	104											4	-43.884	-59.616		3	-13.041	-116.127
	7	60.444	63.756		4	65.205	34.983		6	78	38											5	69.552	-115.506		5	-24.84	94.806		6	-239	104											4	-43.056	-61.686		3	-13.662	-116.748
	7	61.686	64.998		4	65.826	32.085		6	77.6	39.2											6	84.042	-73.692		5	-24.012	98.118		7	-245	76											4	-42.642	-63.342		3	-14.283	-119.232
	7	61.272	67.068		4	66.447	32.085		6	73.6	37.2											6	82.8	-78.246		5	-22.356	100.188		7	-245	79											4	-44.298	-65.826		3	-13.662	-119.232
	7	60.858	62.1		4	65.619	30.429		6	70.4	42											6	82.8	-80.316		5	-11.178	103.086		7	-246	84											4	-46.368	-67.068		3	-12.42	-119.853
	8	58.374	60.444		4	66.24	30.636		6	69.6	42.8											6	83.214	-84.87		5	-7.866	105.984		7	-245	90											4	-46.782	-69.138		3	-9.936	-121.095
	8	63.342	62.1		4	66.654	32.085		7	36.8	24											6	84.87	-91.908		5	-6.624	108.882		7	-246	97											4	-47.196	-69.552		3	-9.936	-121.095
	8	68.31	64.584		4	68.517	33.327		7	38	25.6											6	85.698	-95.22		6	-39.33	79.074		7	-245	102											4	-47.196	-72.036		3	-9.315	-121.095
	8	68.31	68.31		4	67.689	35.604		7	39.2	27.6											6	85.284	-98.118		6	-38.916	83.214		7	-243	106											4	-47.61	-75.348		3	-8.073	-120.474
	8	73.278	69.138		4	68.724	33.12		7	37.6	32											6	85.284	-101.016		6	-34.362	95.634		7	-241	109											4	-47.61	-78.246		3	-3.726	-122.337
	8	75.348	71.622		4	66.654	32.085		7	38.4	35.6											6	81.558	-106.812		6	-33.12	100.602		7	-241	112											4	-47.196	-79.488		4	-6.21	-112.401
	8	77.418	71.622		4	64.998	29.601		7	35.2	38											6	81.972	-109.296		6	-33.534	102.258		7	-244	121											4	-47.196	-81.144		4	-6.21	-117.99
	8	78.246	70.794		4	65.826	30.015		7	37.6	40.4											6	80.316	-109.296		7	30.222	53.406		8	-120	88											4	-45.954	-82.8		4	-9.315	-117.99
	8	74.52	71.622		4	69.759	31.464		7	36	40											6	79.902	-110.538		7	35.19	61.272		8	-113	92											4	-45.54	-83.628		4	-10.557	-117.369
	8	70.38	64.17		4	69.138	30.015		7	34.8	43.6											6	79.902	-113.436		7	33.948	62.514		8	-110	92											4	-45.126	-83.628		4	-10.557	-117.369
	9	44.712	57.546		5	28.98	47.817		8	69.6	33.2											7	97.704	-84.042		7	36.432	63.756		8	-105	98											4	-45.126	-83.628		4	-8.694	-117.369
	9	46.368	64.998		5	31.05	48.024		8	68	36.4											7	97.704	-89.424		7	37.26	65.412		8	-101	99											5	-6.21	-60.858		4	-8.073	-116.748
	9	47.196	67.068		5	29.394	49.473		8	72.8	43.6											7	99.36	-88.596		7	39.33	68.724		8	-94	103											5	-6.21	-62.1		4	-8.694	-116.748
	9	52.164	69.552		5	28.359	48.645		8	76	46											7	98.532	-93.15		7	36.432	70.794		8	-94	105											5	-6.624	-62.928		4	-7.452	-116.127
	9	51.75	69.966		5	33.12	50.094		8	77.6	46.4											7	98.532	-98.118		7	36.846	72.864		8	-93	107											5	-6.624	-62.928		4	-7.452	-116.127
	9	52.992	66.24		5	31.05	49.473		8	76.4	46											7	97.704	-102.672		7	36.432	78.66		8	-92	108											5	-7.452	-63.342		4	-6.21	-116.127
	9	52.578	67.068		5	33.12	49.059		8	78.8	50.4											7	97.29	-105.156		7	37.674	80.73		9	-125	72											5	-7.038	-63.756		4	-8.073	-115.506
	9	52.164	68.724		5	33.534	49.059		8	77.2	49.2											7	96.048	-109.296		8	-24.426	55.062		9	-121	76											5	-6.21	-64.17		4	-6.21	-114.264
	9	54.234	69.138		5	34.983	50.094		8	74.8	45.2											7	95.634	-108.882		8	-26.91	62.1		9	-118	80											5	-6.21	-64.17		4	-4.968	-114.885
	9	52.164	72.45		5	33.534	50.715		8	74.4	44.8											7	94.806	-110.538		8	-26.496	68.31		9	-115	84											5	-5.796	-64.584		4	-4.968	-116.127
	9	52.578	74.52		5	36.225	51.75		8	75.2	45.6											8	110.952	-91.494		8	-26.082	70.38		9	-114	86											5	-5.796	-64.584		4	-4.968	-115.506
	9	51.75	72.036		5	35.19	51.75		8	74.4	44.4											8	110.952	-94.806		8	-25.668	72.036		9	-113	90											5	-5.796	-64.998		4	-6.831	-116.748
	10	62.514	48.438		5	33.741	50.508		9	86.4	66.8											8	111.366	-96.876		8	-25.668	71.622		9	-115	97											5	-5.796	-64.998		4	-8.694	-116.748
	10	57.96	54.234		5	34.362	49.473		9	88.8	67.6											8	113.022	-98.946		8	-25.254	75.762		9	-112	100											5	-5.796	-64.998		4	-9.936	-116.748
	10	57.132	56.718		5	36.846	51.957		9	89.2	68											8	113.85	-101.016		8	-26.082	74.934		9	-111	103											5	-6.21	-65.826		4	-8.694	-114.885
	10	56.304	59.202		5	36.432	51.75		9	88.4	65.2											8	112.608	-106.398		8	-25.668	69.138		9	-116	102											5	-6.624	-67.896		4	-8.073	-114.264
	10	56.718	59.616		5	36.225	51.129		9	90.8	64.8											8	113.85	-107.64		9	-73.278	43.056		9	-122	107											5	-6.624	-67.896		4	-7.452	-115.506
	10	56.304	61.686		5	38.088	51.336		10	50.4	32											9	126.27	-86.94		9	-74.106	47.61		10	-164	70											5	-6.624	-68.31		4	-6.21	-118.611
	11	33.534	71.622		5	38.295	52.785		10	49.6	32.8											9	126.684	-89.01		9	-75.762	51.336		10	-161	79											5	-6.21	-69.138		4	-5.589	-121.095
	11	35.19	72.864		5	37.674	52.992		10	50	34.8											9	127.926	-91.494		9	-77.004	58.788		10	-158	85											5	-6.21	-67.896		4	-3.726	-123.579
	11	38.088	74.52		5	36.846	53.199		10	48.4	38.4											9	128.34	-93.15		9	-77.832	62.514		10	-155	91											5	-6.624	-67.896		4	-1.863	-123.579
	11	36.018	76.59		5	37.674	52.164		10	52.8	41.6											9	128.34	-95.634		9	-79.488	67.482		10	-150	100											5	-4.14	-67.068		4	0	-124.821
	11	38.916	73.692		5	36.225	51.336		10	60.8	44											9	128.34	-101.016		9	-77.832	67.896		10	-149	106											5	-4.554	-67.068		4	-0.621	-122.958
	11	37.26	73.692		5	35.604	49.473		10	66.8	41.6											9	128.34	-103.086		9	-78.66	71.208		10	-150	110											5	-4.14	-67.896		4	-0.621	-122.958
	11	36.018	73.278		5	35.397	47.61		10	63.2	38.8											10	-7.038	-60.858		9	-77.418	69.966		10	-151	113											5	-4.14	-67.896		4	-0.621	-122.958
	11	40.158	72.036		5	35.811	48.024		10	68.4	40											10	-7.452	-64.17		9	-77.832	71.622		10	-152	113											5	-4.968	-67.896		4	-1.242	-119.232
	11	39.744	72.864		5	36.639	48.438		10	74	40.8											10	-9.108	-67.896		9	-80.316	75.348		10	-151	114											5	-4.968	-67.896		4	-0.621	-120.474
	11	35.604	75.348		6	18.63	60.237		11	88	28.4											10	-12.42	-78.66		9	-80.316	79.488		11	-120	83											5	-4.968	-67.896		4	-0.621	-121.095
	11	35.19	74.52		6	17.595	61.479		11	86.8	31.2											10	-12.42	-82.8		10	-89.01	51.336		11	-116	87											5	-4.14	-66.654		4	0	-121.716
	11	34.776	74.52		6	17.181	60.444		11	82.4	37.2											10	-14.076	-86.94		10	-87.354	55.89		11	-109	92											5	-2.484	-63.756		4	0.621	-122.958
	11	37.674	74.52		6	16.146	60.03		11	80.4	40											10	-15.732	-90.252		10	-87.354	61.272		11	-107	97											5	-1.656	-65.826		4	-1.242	-119.232
	11	38.088	74.52		6	16.974	60.444		11	74	44.8											10	-16.146	-92.736		10	-87.354	62.514		11	-106	101											5	-2.07	-65.826		4	0	-119.853
	11	36.432	74.934		6	18.63	61.065		11	75.6	41.6											10	-15.732	-93.978		10	-88.182	64.998		11	-106	102											5	-1.242	-67.896		4	0	-119.853
	11	33.948	74.106		6	19.665	61.065		11	74	43.6											10	-16.146	-95.22		10	-95.634	68.31		11	-107	102											5	-1.656	-68.31		4	1.863	-117.99
	11	34.776	73.692		6	22.356	60.858		11	77.2	46.4											10	-15.318	-98.946		10	-98.532	74.934		11	-106	104											5	-2.484	-69.138		4	0	-116.748
	12	32.706	72.45		6	18.423	60.651		12	142.8	37.6											10	-16.146	-99.36		10	-101.43	75.348		11	-105	107											5	-3.312	-69.552		4	0	-114.885
	12	33.12	76.176		6	21.114	64.17		12	143.2	41.6											10	-16.146	-102.258		10	-101.016	77.418		11	-104	111											5	-2.898	-69.966		4	0	-114.885
	12	33.12	79.488		6	21.735	61.479		12	144.4	47.6											10	-16.146	-102.258		10	-100.188	80.316		12	-173	75											6	5.382	-61.272		5	-46.575	-117.369
	12	33.948	81.558		6	22.149	62.307		12	144.8	50.4											10	-16.56	-101.43		11	-8.694	84.042		12	-173	83											6	4.554	-62.1		5	-43.47	-118.611
	12	35.604	81.972		6	23.184	62.1		12	143.6	52.4											11	-26.91	-68.31		11	-8.694	86.94		12	-174	84											6	4.14	-63.342		5	-42.228	-119.232
	12	37.674	81.972		6	22.149	60.651		12	141.6	52.8											11	-27.738	-70.794		11	-9.108	89.01		12	-177	95											6	4.14	-63.756		5	-40.365	-119.232
	12	40.572	83.628		6	20.7	59.616		12	140.8	52											11	-27.738	-73.278		11	-9.108	94.392		12	-176	102											6	4.14	-64.17		5	-36.018	-118.611
	12	38.916	82.386		6	19.872	61.479		12	142.8	49.2											11	-30.222	-76.176		11	-8.694	97.704		12	-175	105											6	4.14	-64.17		5	-34.776	-117.99
	13	38.502	45.954		6	20.907	58.995		12	144.4	48											11	-31.878	-79.074		11	-8.694	100.188		12	-175	106											6	4.14	-64.17		5	-34.155	-118.611
	13	42.228	50.922		6	20.079	56.511		12	142.8	51.6											11	-33.948	-81.558		11	-8.694	102.258		13	-153	79											6	4.14	-63.756		5	-34.776	-119.853
	13	48.024	55.062		6	20.286	62.514		13	106	42.8											11	-36.846	-84.87		11	-8.694	104.742		13	-149	82											6	4.14	-64.584		5	-35.397	-119.232
	13	51.336	57.96		6	17.802	61.065		13	105.2	50.4											11	-38.088	-84.456		12	-7.452	60.444		13	-148	83											6	4.14	-64.998		5	-35.397	-121.095
	13	54.648	58.374		6	21.735	61.065		13	105.6	56.4											11	-38.502	-86.94		12	-6.21	65.412		13	-147	86											6	4.14	-64.998		5	-34.776	-122.337
	13	57.132	60.858		6	22.356	60.651		13	111.2	62											11	-39.33	-89.01		12	-4.554	72.036		13	-145	87											6	5.382	-65.412		5	-33.534	-123.579
	13	57.132	60.858		6	22.977	59.409		13	113.6	67.6											11	-40.158	-91.908		12	-3.726	77.004		13	-143	90											6	5.796	-65.412		5	-29.187	-126.684
	13	56.718	61.686		6	21.735	57.96		13	112	72											12	-27.324	-78.66		12	-2.484	81.144		13	-141	93											6	5.796	-65.412		5	-31.671	-124.2
	13	55.476	61.686		7	11.385	40.779		13	111.2	69.2											12	-26.082	-82.386		12	-2.07	84.456		13	-139	94											6	5.796	-65.412		5	-33.534	-124.2
	14	57.96	64.17		7	11.385	41.814		14	98	58											12	-25.668	-85.698		12	-1.656	88.596		13	-138	96											6	6.624	-65.412		6	-32.292	-115.506
	14	57.96	64.998		7	8.28	42.021		14	98.8	60.4											12	-24.426	-86.94		12	0	91.494		14	-217	70											6	6.624	-65.826		6	-27.945	-119.853
	14	56.304	72.45		7	8.694	42.021		14	99.2	65.2											12	-26.91	-89.424		12	1.656	94.392		14	-217	75											6	7.038	-65.826		6	-27.945	-122.337
	14	59.616	74.934		7	8.28	43.677		14	98.8	66.4											12	-26.082	-90.666		12	4.968	93.978		14	-219	83											6	8.694	-65.412		6	-27.324	-128.547
	14	59.202	77.004		7	8.073	45.333		14	98.4	65.2											12	-25.254	-91.908		13	-48.024	47.61		14	-219	87											6	8.694	-65.412		6	-14.904	-129.168
	14	57.132	74.52		7	8.073	49.68		14	98.8	63.2											12	-24.426	-93.15		13	-48.024	55.476		14	-220	91											6	10.35	-64.998		6	-12.42	-129.168
	14	56.304	75.348		7	9.729	52.164		14	100	61.6											12	-22.77	-94.806		13	-51.336	63.342		14	-222	94											6	11.178	-64.17		6	-6.21	-131.652
	14	57.132	76.59		7	7.245	52.578		14	99.6	60.8											12	-21.942	-99.36		13	-57.546	69.966		14	-221	100											6	12.006	-64.17		7	-54.027	-121.716
	14	57.132	77.004		7	10.971	54.234		14	100	62											13	-21.942	-84.456		13	-57.546	73.278		15	-175	74											6	12.006	-64.17		7	-50.301	-127.926
	14	56.718	78.66		7	10.35	53.199		14	98.8	57.2											13	-20.286	-86.94		13	-57.132	74.934		15	-168	80											6	12.006	-63.756		7	-50.922	-126.684
	14	56.304	77.418		7	9.315	53.199		15	121.6	44.4											13	-19.044	-87.768		13	-59.616	73.692		15	-165	86											6	12.006	-64.17		7	-54.027	-125.442
	14	57.96	78.246		7	8.694	49.68		15	124	48											13	-17.388	-90.252		13	-61.686	72.036		15	-162	90											6	10.764	-66.24		7	-55.269	-125.442
	14	57.96	78.246		7	10.143	48.852		15	128.4	54.4											13	-17.388	-91.08		14	-26.496	50.094		15	-159	95											6	9.108	-69.138		7	-56.511	-125.442
	14	58.374	77.004		7	7.866	46.989		15	131.2	56											13	-17.802	-93.564		14	-26.082	53.82		15	-156	99											6	9.108	-69.552		7	-58.374	-126.063
	15	38.088	54.648		7	8.073	45.126		15	133.2	52.4											13	-16.974	-94.806		14	-28.152	58.788		15	-153	103											6	9.108	-69.552
	15	38.088	56.304		7	6.831	46.575		15	134	51.6											13	-16.974	-97.29		14	-28.98	65.412		16	-127	80											6	9.108	-69.552
	15	39.33	57.96		7	7.245	48.024		15	130.8	54.8											13	-16.974	-98.946		14	-28.566	70.794		16	-124	86											6	9.108	-71.208
	15	39.744	58.788		7	9.315	46.782		15	129.6	52.4											13	-18.216	-102.258		14	-28.566	74.52		16	-124	86											6	8.694	-72.45
	15	42.228	59.202		7	12.627	49.68		15	129.6	48.8											14	-31.878	-88.182		14	-27.738	79.902		16	-119	90											6	6.21	-74.106
	15	40.572	59.202		7	13.869	50.508		15	132.8	50.8											14	-32.706	-90.666		14	-26.91	81.972		16	-116	93											6	4.968	-76.176
	15	40.572	61.272		8	4.554	41.607		15	132	46.8											14	-33.948	-96.462		14	-25.668	86.112		16	-116	96											6	4.968	-76.176
	15	41.814	62.928		8	5.796	42.228		15	130.8	44.8											14	-34.776	-101.016		14	-24.426	89.424		16	-116	97											6	4.968	-76.176
	15	42.642	62.1		8	5.589	44.712		16	134.8	38.8											15	2.898	-89.01		14	-20.7	93.15		16	-116	101											6	4.968	-76.176
	15	43.47	62.514		8	5.589	45.954		16	139.6	40											15	2.07	-93.978		14	-19.872	94.806		17	-133	76											6	4.968	-76.176
	15	44.298	62.514		8	6.831	46.575		16	147.6	44.4											15	0.414	-96.462		14	-20.7	96.876		17	-130	82											7	33.534	-56.718
	15	48.024	63.756		8	4.761	45.126		16	150	45.2											15	0	-101.43		14	-16.974	101.43		17	-128	82											7	31.878	-59.202
					8	3.105	43.263		16	154	44.8											15	0.414	-110.538		15	-70.794	43.056		17	-127	85											7	31.878	-61.272
					8	4.761	44.298		16	155.6	44											16	25.254	-93.978		15	-76.59	51.336		17	-126	87											7	31.464	-63.756
					8	4.761	44.298		16	160.4	43.6											16	29.394	-103.086		15	-80.73	57.546		17	-126	90											7	31.464	-64.584
					8	5.589	45.954		16	159.2	43.6											16	28.152	-106.812		15	-83.628	64.17		17	-128	93											7	32.292	-64.998
					8	5.589	46.368		16	158.4	43.6											16	27.738	-117.576		15	-88.596	71.622		17	-130	97											7	32.706	-64.998
					8	5.175	46.575		16	157.6	43.6											17	161.46	-45.54		15	-87.768	77.832		17	-130	98											7	31.05	-64.17
					8	4.14	44.298		17	27.2	23.6											17	157.734	-48.024		15	-86.94	79.902		17	-131	100											7	31.05	-64.584
					9	38.709	32.085		17	28.4	24.8											17	155.25	-50.508		15	-85.284	81.972		17	-131	101											7	29.808	-65.412
					9	39.744	36.846		17	26.8	24.8											17	153.594	-54.648		15	-81.972	85.284		18	-129	84											7	29.808	-65.412
					9	39.951	39.744		17	28	25.6											17	150.696	-57.546		15	-81.558	87.354		18	-130	92											7	28.98	-65.826
					9	41.4	43.884		17	32.4	31.6											17	147.384	-59.616		16	43.47	46.782		18	-130	97											7	28.98	-66.24
					9	40.365	45.54		17	30	30.8											17	146.97	-60.03		16	43.47	51.336		18	-127	102											7	28.98	-66.24
					9	42.642	50.922		17	27.2	31.2											18	50.094	-101.016		16	43.056	54.648		18	-127	106											7	28.98	-65.826
					9	43.056	57.96		17	26	32.8											18	49.266	-105.57		16	42.228	55.89		18	-126	110											7	28.98	-65.826
					9	41.814	59.409		17	25.2	37.2											18	48.024	-110.124		16	45.54	59.202		18	-126	113											7	31.05	-65.826
					9	41.4	59.823		17	25.2	38.4											18	47.61	-113.85		16	45.126	61.686		18	-127	114											7	29.808	-64.998
					9	40.365	54.648		17	24	37.2											18	47.61	-116.748		16	48.438	62.1		18	-128	116											7	28.98	-65.412
					9	40.572	58.374		17	26	43.2											18	47.196	-118.818		16	48.024	63.342		19	-205	105											7	27.738	-65.826
					9	39.33	58.374		17	26	48											19	67.482	-67.482		16	50.508	65.826		19	-203	99											7	28.152	-66.24
					9	38.709	54.648		17	24.4	44.4											19	68.724	-69.966		16	50.922	68.724		19	-202	85											7	26.91	-67.482
					9	40.779	54.234		18	111.6	36.8											19	68.724	-72.45		16	50.508	71.208		19	-201	77											7	26.91	-67.482
					9	42.435	51.543		18	111.6	37.6											19	68.31	-74.52		16	50.922	74.52		19	-201	75											7	26.91	-67.482
					9	40.365	45.954		18	110.4	37.6											19	63.756	-80.316		16	50.508	72.864															7	26.91	-67.482
					10	39.33	40.365		18	111.6	40											19	64.17	-82.8		17	-5.796	83.628															7	28.98	-65.826
					10	38.295	41.193		18	110.4	39.2											19	63.342	-85.698		17	-5.796	84.042															7	28.566	-67.482
					10	35.604	40.365		18	111.2	40.8											19	60.444	-91.494		17	-6.21	86.112															7	29.394	-67.482
					10	33.741	40.365		18	109.2	44											19	59.616	-95.22		17	-5.796	87.768															7	29.394	-67.482
					10	33.12	41.193		18	107.2	43.6											19	59.202	-98.118		17	-7.038	89.838															7	28.566	-67.068
					10	30.843	42.228		18	106.8	44.4											19	56.718	-101.016		17	-5.796	93.978															7	31.878	-66.24
					10	27.945	44.919		18	108.4	44.4											19	56.718	-102.672		17	-5.382	97.29															7	31.05	-67.482
					10	26.703	48.024		18	109.6	45.2											20	58.374	-100.602		17	-4.554	100.602															7	31.878	-67.482
					10	25.254	47.403		18	108.4	43.2											20	57.96	-103.914		17	-2.898	103.914															7	31.878	-67.896
					10	27.945	45.954		18	108	47.6											20	55.476	-102.258		17	1.242	107.226															7	33.12	-67.896
					10	26.496	42.642		18	110.8	45.2											20	55.89	-104.328		18	55.476	50.508															7	34.776	-68.31
					11	45.954	35.19		18	113.2	47.2											20	56.304	-104.742		18	55.476	52.164															7	36.018	-69.138
					11	49.059	37.053		18	112.4	44											20	55.89	-105.156		18	56.304	54.648															7	35.604	-69.552
					11	46.989	34.776		18	110.4	44											20	55.89	-103.914		18	57.132	58.374															7	38.916	-69.138
					11	51.75	36.432		18	110	44.8											20	53.82	-105.57		18	54.648	62.514															7	39.744	-69.138
					11	51.129	35.604		19	46.8	32.8											20	51.75	-107.226		18	50.922	64.17															7	39.744	-69.138
					11	53.82	35.604		19	47.6	34.8											20	52.164	-107.226		18	54.648	65.412															8	30.222	-56.718
					11	53.82	37.26		19	47.2	38															18	61.272	71.622															8	29.808	-57.132
					11	54.234	42.228		19	48.8	41.2															18	60.858	69.966															8	26.082	-60.858
					11	53.406	45.954		19	50.4	49.2															18	63.756	69.966															8	26.496	-61.272
					11	52.785	49.059		19	50.4	46.4															18	67.482	71.208															8	26.496	-62.928
					11	53.613	52.785		20	153.6	38.4															18	66.654	72.036															8	26.91	-61.686
					11	55.269	55.269		20	153.6	40.8															18	65.826	74.52															8	26.496	-67.482
					11	56.097	55.269		20	152.8	44.4															18	66.24	77.004															8	25.668	-67.896
					12	52.164	45.54		20	152.4	48.4															18	67.896	79.488															8	25.668	-68.31
					12	49.473	47.196		20	152	48.8															19	53.82	65.826															8	26.496	-72.036
					12	46.368	48.231		20	153.6	45.6															19	54.234	68.724															8	28.566	-72.45
					12	45.333	49.68		20	153.6	42.4															19	55.062	71.622															8	28.98	-72.036
					12	44.505	46.989																			19	55.476	74.106															8	28.566	-70.38
					13	80.937	27.738																			19	55.062	76.176															8	26.91	-71.622
					13	83.007	29.187																			19	55.062	79.902															8	26.082	-70.794
					13	84.042	30.636																			19	55.062	81.972															8	24.012	-68.724
					13	84.249	34.362																			19	55.89	83.628															9	51.75	-52.992
					13	81.558	37.467																			19	54.648	86.94															9	52.164	-53.82
					13	85.905	40.572																			20	-68.31	64.998															9	53.406	-55.476
					13	83.421	42.021																			20	-68.31	69.552															9	53.406	-57.96
					13	80.316	43.056																			20	-66.24	83.214															9	52.992	-61.272
					13	78.66	43.677																			20	-63.756	88.596															9	52.992	-61.272
					13	78.867	44.505																			20	-62.514	89.838															9	54.234	-60.03
					13	76.383	44.919																			20	-65.412	91.908															9	54.648	-60.444
					13	77.418	47.196																			20	-64.584	91.908															9	55.062	-60.858
					13	75.762	47.403																			20	-65.826	89.424															9	54.234	-60.858
					13	80.316	46.161																			21	-56.718	55.476															9	53.82	-57.96
					13	78.453	47.196																			21	-54.648	60.858															9	53.82	-59.202
					14	75.555	18.63																			21	-55.062	64.998															9	53.82	-59.202
					14	75.555	25.875																			21	-54.234	70.38															9	53.82	-59.202
					14	74.727	30.843																			21	-54.234	77.004															9	53.82	-59.202
					14	72.657	31.671																			21	-53.82	80.316															9	55.89	-60.03
					14	73.485	30.843																			21	-54.648	82.386															9	56.304	-61.272
					14	76.176	34.362																			21	-54.648	81.972															9	56.718	-61.686
					14	73.692	33.12																			21	-51.75	82.386															9	57.96	-62.514
					14	73.692	31.878																			22	-44.712	66.24															9	57.96	-64.17
					14	74.313	27.117																			22	-45.54	69.552															9	55.89	-67.482
					14	74.313	26.082																			22	-46.782	75.762															9	55.89	-64.584
					15	97.704	45.747																			22	-46.368	79.902															9	53.82	-64.998
					15	97.911	47.61																			22	-46.782	82.8															9	51.75	-64.998
					15	100.602	50.715																			22	-46.782	83.214															10	67.482	-48.438
					15	98.532	52.371																			22	-45.54	83.628															10	66.654	-52.578
					16	37.881	39.33																			22	-45.54	89.01															10	65.826	-53.82
					16	37.26	42.642																			23	-22.77	52.992															10	64.998	-53.82
					16	42.021	44.091																			23	-21.528	59.616															10	64.998	-55.89
					16	42.435	42.435																			23	-21.114	62.928															10	64.584	-59.202
					16	42.021	47.61																			23	-23.184	68.31															10	64.584	-59.202
					16	40.365	45.954																			23	-22.77	71.622															10	64.584	-59.202
					16	39.33	45.333																			23	-20.7	77.832															10	64.584	-59.202
					17	10.557	45.54																			23	-19.458	80.73															10	64.584	-59.202
					17	13.869	45.333																			23	-20.286	83.628															10	63.756	-58.788
					17	16.146	45.954																			24	-89.01	69.138															10	64.17	-57.96
					17	19.665	43.056																			24	-88.596	74.106															10	64.584	-59.202
					17	21.114	41.4																			24	-88.182	79.902															10	64.17	-59.616
					17	23.805	41.4																			24	-87.768	86.526															10	63.756	-59.202
					17	23.391	43.056																			25	-37.674	76.176															10	63.756	-59.202
					17	23.805	42.642																			25	-37.26	79.902															10	63.756	-60.858
					17	25.254	42.021																			25	-38.088	84.456															10	62.928	-60.858
					17	26.703	41.4																			25	-36.846	86.94															10	63.342	-60.858
					18	4.14	27.531																			25	-34.362	89.424															10	62.928	-61.686
					18	4.14	28.359																			25	-31.05	92.322															10	62.928	-61.686
					18	5.175	30.222																			25	-26.082	97.704															10	62.928	-61.272
					18	5.175	33.327																																				10	62.1	-61.272
					18	6.831	35.604																																				10	61.686	-62.514
					18	8.694	37.26																																				10	62.928	-62.928
					18	6.624	40.572																																				10	62.1	-64.584
					18	6.417	44.298																																				10	63.756	-65.826
					19	87.975	48.645																																				10	63.756	-67.068
					19	79.695	48.024																																				10	66.24	-69.966
					19	79.281	44.091																																				10	66.654	-69.138
					19	80.316	46.782																																				10	64.17	-67.482
					19	83.007	50.094																																				10	64.998	-67.482
					20	55.062	38.709																																				10	66.24	-67.068
					20	57.546	40.365																																				10	66.24	-67.068
					20	58.995	40.986																																				10	67.068	-66.24
					20	55.476	39.951																																				10	67.896	-63.342
					20	55.269	38.088																																				10	68.724	-63.342
					20	56.097	38.295																																				10	68.724	-63.342
																																											10	68.31	-62.514
																																											10	68.31	-61.272
																																											10	68.724	-62.1
																																											10	69.138	-62.928
																																											10	69.138	-64.17
																																											10	68.31	-62.1
																																											10	67.896	-62.514
																																											10	69.138	-62.1
																																											10	67.896	-62.514
																																											11	-33.12	-59.616
																																											11	-32.706	-61.272
																																											11	-31.464	-66.24
																																											11	-30.222	-68.31
																																											11	-30.222	-69.966
																																											11	-33.12	-70.38
																																											11	-32.706	-71.622
																																											11	-32.706	-70.38
																																											11	-31.878	-71.208
																																											11	-33.12	-72.45
																																											11	-34.776	-75.348
																																											11	-33.12	-69.138
																																											11	-33.534	-71.208
																																											11	-32.706	-75.348
																																											11	-32.706	-74.52
																																											11	-32.292	-75.348
																																											11	-32.292	-77.832
																																											11	-31.464	-78.66
																																											11	-30.636	-80.316
																																											11	-28.98	-81.558
																																											12	-18.216	-60.03
																																											12	-20.286	-64.17
																																											12	-22.356	-67.068
																																											12	-24.84	-71.622
																																											12	-24.426	-71.622
																																											12	-24.84	-72.45
																																											12	-25.254	-71.622
																																											12	-26.082	-71.622
																																											12	-25.668	-71.622
																																											12	-25.254	-70.794
																																											12	-26.082	-72.036
																																											12	-25.668	-72.036
																																											12	-24.84	-72.45
																																											12	-25.254	-73.692
																																											13	-67.068	-50.094
																																											13	-66.654	-51.75
																																											13	-67.068	-55.89
																																											13	-66.654	-58.788
																																											13	-64.998	-60.03
																																											13	-66.24	-61.272
																																											13	-64.584	-61.272
																																											13	-63.342	-62.1
																																											13	-62.928	-59.616
																																											13	-62.1	-57.96
																																											13	-62.1	-57.96
																																											13	-62.514	-57.96
																																											13	-64.17	-57.96
																																											13	-64.17	-58.788
																																											13	-63.756	-60.03
																																											13	-64.17	-61.686
																																											13	-66.654	-61.686
																																											13	-67.896	-63.342
																																											13	-67.482	-63.756
																																											14	76.176	-50.508
																																											14	76.59	-51.75
																																											14	76.59	-53.406
																																											14	76.59	-54.648
																																											14	76.59	-57.546
																																											14	76.59	-57.546
																																											14	76.176	-59.202
																																											14	76.59	-61.686
																																											14	77.004	-62.928
																																											14	77.004	-63.756
																																											14	76.59	-64.17
																																											14	76.59	-63.756
																																											14	76.59	-63.756
																																											14	76.59	-63.342
																																											14	75.348	-62.514
																																											14	75.348	-62.514
																																											14	75.348	-62.514
																																											14	74.934	-61.272
																																											14	74.934	-61.686
																																											14	73.278	-59.202
																																											14	73.278	-59.616
																																											14	73.278	-60.03

## Sheet: Figure 4
Panels	From	Raw Data
a	N.R.D.	Oct 16 T2R
		Jun 26 T2R
		Jan 29 T2R
c	N.R.D.	May 5
		May 23
		May 25

## Sheet: Figure 4 raw data
Movies		Directionality			Movies	Directionality
Oct 16 T2R		Border Cell	Rear Cells		May 5	Wavefront	Behind
Jun 26 T2R		0.145492	0.222		May 23	0.314157	0.679989
Jan 29 T2R		0.176727	0.321		May25	0.340806	0.716821
		0.218026	0.555			0.389082	0.723887
		0.218815	0.676			0.514117	0.774922
		0.289759	0.685			0.543389	0.810914
		0.319428	0.687			0.585441	0.816593
		0.42877	0.696			0.616281	0.866255
		0.456843	0.745			0.268719	0.934101
		0.56518	0.827			0.33491	0.716821
		0.654805	0.829			0.49669	0.750887
		0.63657	0.834			0.521442	0.809596
		0.560402	0.954			0.530291	0.867213
		0.580496	0.853176			0.343957	0.912652
		0.581731	0.854165			0.44809	0.925446
		0.543086	0.80789			0.489164	0.750216
		0.548585	0.650498			0.503674	0.807042
		0.603598	0.62097			0.516696	0.848366
		0.638638	0.50972				0.851892
		0.370529	0.612574				0.850255
		0.358245	0.759747				0.865869
		0.26737	0.748886				0.888163
		0.209052	0.823402				0.897149
		0.201318	0.877038				0.914103
		0.220579	0.896934
		0.21813
	avg	0.400487	0.71025			0.456289	0.825181
	SEM	0.03524	0.0359			0.02516	0.01559

[truncated: 2 more sheets: Figure 5, Figure 5 raw data]
